# Supplementary material for: Oxidative Phosphorylation as a Predictive Biomarker of Oxaliplatin Response in Colorectal Cancer
Source: Biomolecules. 2024 Oct 25;14(11):1359. doi: 10.3390/biom14111359 (PMC11591675; doi:10.3390/biom14111359)
Supplement: Supplementary file 1 [file biomolecules-14-01359-s001.zip]

Archive with 3 entries (3 files):
- Supplementary Table S1.pdf
- Supplementary Table S2.pdf
- uncropped WB.pdf
